# Supplementary material for: GSK3 inhibitor suppresses cell growth and metabolic process in FLT3-ITD leukemia cells
Source: Med Oncol. 2022 Dec 8;40(1):44. doi: 10.1007/s12032-022-01899-2 (PMC9732066; doi:10.1007/s12032-022-01899-2)
Supplement: Supplementary file 1 — Supplementary file1 (XLSX 23 kb) [file 12032_2022_1899_MOESM1_ESM.xlsx]

## Sheet: Sheet1
Index	Compounds	Class	物质	物质类别	T1	T2	T3	T4	T5	M1	M2	M3	M4	M5	R1	R2	R3	R4	R5	S1	S2	S3	S4	S5	O1	O2	O3	O4	O5	mix01	mix02	mix03	mix04
MEMN001	L-Asparagine	Amino Acid metabolomics	L-天冬酰胺	氨基酸及其代谢物	4970000	1020000	755000	420000	401000	11300000	2670000	3570000	2550000	1460000	1790000	1790000	904000	819000	7810000	409000	573000	602000	1150000	1810000	675000	612000	774000	1470000	2920000	1980000	2160000	2160000	2030000
MEMN002	Succinate/Succinic acid	Amino Acid metabolomics	琥珀酸	氨基酸及其代谢物	2430000	467000	308000	230000	200000	3040000	316000	970000	921000	538000	527000	433000	315000	276000	624000	311000	273000	324000	290000	311000	478000	380000	310000	366000	393000	468000	594000	641000	464000
MEMN003	L-Serine	Amino Acid metabolomics	L-丝氨酸	氨基酸及其代谢物	6310000	1980000	1670000	1430000	1800000	8300000	2150000	2470000	2040000	2490000	1740000	1570000	919000	949000	7610000	1210000	1440000	1270000	2860000	2790000	1460000	1600000	1780000	2730000	3140000	2490000	2530000	2640000	2520000
MEMN004	L-Aspartate	Amino Acid metabolomics	L-天冬氨酸	氨基酸及其代谢物	28300000	8550000	6880000	5910000	7850000	16700000	12700000	6360000	5520000	7120000	2700000	2470000	2160000	2100000	12700000	3060000	4140000	3330000	6920000	15200000	5870000	6800000	7940000	11800000	15100000	8100000	8430000	8630000	8310000
MEMN005	L-Threonine	Amino Acid metabolomics	L-苏氨酸	氨基酸及其代谢物	9320000	2810000	2180000	1730000	2250000	10700000	4620000	2810000	2460000	2700000	1770000	1590000	946000	909000	7920000	1280000	1540000	1370000	3210000	4580000	1740000	2060000	2260000	3630000	4840000	3250000	3390000	3290000	3250000
MEMN006	L-Alanine	Amino Acid metabolomics	L-丙氨酸	氨基酸及其代谢物	233000	45500	30500	29100	33700	190000	99100	47800	39800	30300	21200	17500	7290	7230	74900	21900	20100	16300	38400	141000	38000	46500	127000	169000	133000	68000	65900	71600	66600
MEMN007	Adenine	Nucleotide metabolomics	腺嘌呤	核苷酸及其代谢物	31100000	14900000	11300000	9230000	23600000	2720000	1460000	1860000	2300000	2990000	496000	548000	505000	589000	1150000	18200000	11700000	18000000	20300000	45100000	23000000	23400000	48700000	62600000	35800000	16900000	17800000	18000000	17000000
MEMN008	Inosine	Nucleotide metabolomics	肌苷	核苷酸及其代谢物	70600000	16200000	8960000	24300000	65700000	12600000	9170000	4210000	3450000	14500000	2810000	3420000	1800000	982000	8170000	95100000	116000000	85200000	153000000	202000000	70600000	84400000	76900000	137000000	53700000	54200000	57900000	53400000	56100000
MEMN010	Citrate/Citric acid	Amino Acid metabolomics	柠檬酸	氨基酸及其代谢物	373000	361000	393000	584000	546000	539000	140000	427000	518000	675000	317000	412000	382000	346000	77100	558000	406000	540000	390000	147000	515000	410000	508000	429000	171000	373000	361000	402000	327000
MEMN011	L-Lactate	Organic Acid And Its Derivatives	L-乳酸	有机酸及其衍生物	18200000	6280000	5530000	2810000	3270000	39000000	38100000	17100000	15300000	7040000	9910000	10100000	6440000	7340000	31300000	5760000	7890000	6420000	10800000	30000000	8340000	8280000	8500000	11500000	13900000	13600000	14200000	15200000	14300000
MEMN012	ADP	Nucleotide metabolomics	二磷酸腺苷	核苷酸及其代谢物	83200000	5630000	5130000	10500000	9330000	94000000	6420000	4650000	5820000	15400000	4100000	3400000	4980000	5730000	2690000	3280000	5000000	3680000	4640000	4640000	5900000	6750000	23900000	20300000	13600000	12000000	13700000	12700000	12100000
MEMN013	Fumarate/Fumaric acid	Amino Acid metabolomics	延胡索酸/富马酸	氨基酸及其代谢物	696000	87200	93900	82100	119000	2290000	308000	234000	328000	128000	250000	192000	184000	157000	1000000	152000	193000	181000	320000	360000	227000	265000	292000	544000	452000	324000	317000	401000	296000
MEMN014	Uracil	Nucleotide metabolomics	尿嘧啶	核苷酸及其代谢物	363000	38700	16900	19000	10600	861000	96500	157000	87700	63400	62800	49500	11900	13300	89400	14100	22000	17400	18000	66000	24400	36100	26000	86500	114000	36600	33900	44700	36800
MEMN015	Guanosine	Nucleotide metabolomics	鸟苷	核苷酸及其代谢物	26200000	5220000	3220000	3130000	12400000	6920000	2180000	952000	1210000	2490000	581000	556000	1420000	751000	2420000	15300000	20400000	12900000	41300000	63700000	15300000	16600000	44400000	71900000	14700000	16200000	16200000	16000000	16400000
MEMN016	Thiamine pyrophosphate (TPP)	Co-Enzyme Factor & vitamin	硫胺素焦磷酸	辅酶和维生素	1100000	199000	193000	258000	296000	1690000	965000	406000	520000	827000	503000	533000	402000	512000	1030000	520000	569000	516000	753000	1430000	323000	347000	697000	776000	730000	645000	662000	667000	648000
MEMN017	Glucose	Carbohydrate metabolomics	葡萄糖	碳水化合物及其代谢物	9830000	4830000	3320000	2480000	2610000	6860000	978000	17600000	12000000	5110000	5990000	6580000	1610000	1450000	27100000	2090000	2380000	2040000	6230000	416000	3220000	3700000	1160000	953000	5510000	4380000	4520000	5060000	4340000
MEMN018	Oxaloacetate	Organic Acid And Its Derivatives	草酰乙酸	有机酸及其衍生物	14400	19100	25600	44000	36800	30700	20000	45300	34800	34600	24300	42800	24400	15800	25900	26900	25800	26500	17000	15000	29000	19200	14900	16400	17100	28500	24000	22200	21200
MEMN019	Methylmalonate	Organic Acid And Its Derivatives	甲基丙二酸/异琥珀酸	有机酸及其衍生物	2490000	451000	312000	277000	237000	3240000	338000	1000000	1000000	556000	512000	413000	287000	273000	620000	307000	293000	310000	267000	317000	468000	397000	294000	360000	413000	458000	621000	631000	433000
MEMN020	Malate	Organic Acid And Its Derivatives	苹果酸	有机酸及其衍生物	17100000	6480000	2960000	2890000	3250000	127000000	10000000	195000000	148000000	57200000	22600000	38900000	10900000	7980000	14300000	4190000	5950000	4160000	4780000	7940000	10500000	4110000	11800000	21500000	9440000	10600000	18400000	17300000	10500000
MEMN021	Alpha-Ketoglutaric Acid	Amino Acid metabolomics	α-酮戊二酸	氨基酸及其代谢物	73900	160000	118000	29500	30300	2360000	296000	154000	222000	96100	90500	102000	118000	102000	296000	61400	94100	74200	103000	147000	108000	145000	447000	754000	694000	296000	292000	261000	299000
MEMN022	L-Glutamate	Amino Acid metabolomics	L-谷氨酸	氨基酸及其代谢物	219000000	40000000	30400000	25300000	27900000	287000000	52700000	23300000	24500000	30300000	21100000	17200000	17200000	15800000	82000000	14600000	21100000	17000000	26800000	36200000	33700000	44500000	102000000	137000000	97800000	60500000	65800000	62100000	62900000
MEMN023	Aconitate	Amino Acid metabolomics	乌头酸	氨基酸及其代谢物	9	9	9	9	9	3020000	121000	9150000	7170000	2470000	641000	1190000	9	9	339000	9	9	9	9	9	274000	9	9	203000	152000	209000	292000	283000	196000
MEMN024	L-Tyrosine	Amino Acid metabolomics	L-酪氨酸	氨基酸及其代谢物	7020000	2030000	1450000	1160000	1500000	11400000	5290000	1910000	1840000	1920000	1590000	1310000	715000	666000	7590000	839000	1160000	937000	2420000	4110000	1470000	1810000	2080000	3480000	3870000	2490000	2810000	2630000	2650000
MEMN026	NAD+	Nucleotide metabolomics	烟酰胺腺嘌呤二核苷酸	核苷酸及其代谢物	1620000	51700	72000	180000	306000	5310000	1290000	337000	500000	1510000	94500	81500	52400	45300	83000	1190000	1030000	1640000	1570000	2610000	277000	392000	822000	940000	1270000	1130000	1050000	844000	1050000
MEMN028	D-Glucose 6-phosphate	Carbohydrate metabolomics	葡萄糖-6-磷酸	碳水化合物及其代谢物	37800000	44600000	26400000	25100000	31200000	41400000	46100000	8150000	11500000	37600000	1680000	1540000	3020000	3410000	7400000	67700000	88500000	66500000	84000000	133000000	47300000	50700000	36000000	65500000	34700000	41000000	41800000	42900000	40500000
MEMN029	cyclic-AMP	Nucleotide metabolomics	环腺苷酸	核苷酸及其代谢物	11200	6960	16300	33700	8080	6300	13300	12400	5000	9	2610	9	9	9	9	3390	14100	9	4210	4150	12200	19000	11100	17200	13300	8340	5240	7410	11000
MEMN030	Fructose 1,6-bisphosphate	Carbohydrate metabolomics	果糖1,6-二磷酸	碳水化合物及其代谢物	21000000	2180000	1510000	1670000	3430000	75100000	4700000	1670000	1490000	8010000	944000	592000	1090000	684000	8820000	8080000	6650000	6690000	12300000	16900000	5540000	5260000	9740000	17200000	7640000	9150000	8960000	9700000	8920000
MEMN031	D-Fructose 6-phosphate	Carbohydrate metabolomics	果糖-6-磷酸	碳水化合物及其代谢物	590000	258000	134000	172000	287000	4800000	267000	155000	142000	197000	36600	70400	42900	31100	478000	280000	363000	274000	410000	610000	205000	224000	228000	663000	170000	405000	526000	466000	446000
MEMN032	D-Glucose 1-phosphate	Carbohydrate metabolomics	D-葡萄糖1-磷酸	碳水化合物及其代谢物	11400000	15400000	9540000	9170000	11200000	3140000	16300000	2500000	4070000	11900000	903000	826000	1390000	1460000	1820000	23500000	30000000	22200000	28700000	44600000	16400000	16800000	11800000	20500000	12200000	13300000	14000000	13700000	14000000
MEMN033	Glycerol 3-phosphate	Others	3-磷酸甘油酸	其他	6190000	502000	434000	489000	564000	55700000	3540000	4560000	3860000	2640000	10900000	8080000	9860000	8050000	38700000	605000	627000	667000	1020000	1520000	722000	716000	2140000	2520000	3450000	6710000	7120000	7120000	6760000
MEMN034	Phosphoenolpyruvic acid	Carbohydrate metabolomics	磷烯醇丙酮酸	碳水化合物及其代谢物	1210000	103000	67900	122000	205000	1570000	109000	110000	96200	142000	9	9	9	9	539000	78800	118000	68100	316000	77700	52900	113000	480000	487000	67800	233000	238000	237000	235000
MEMN036	Pyruvic acid	Amino Acid metabolomics	丙酮酸	氨基酸及其代谢物	1120000	115000	9	122000	283000	2970000	684000	107000	126000	1110000	79800	45700	9	38000	141000	294000	508000	218000	576000	728000	143000	344000	754000	977000	178000	659000	551000	517000	594000
MEMN038	sedoheptulose 7-phosphate	Carbohydrate metabolomics	7-磷酸景天庚酮糖	碳水化合物及其代谢物	278000	104000	97400	106000	149000	14800000	1520000	576000	873000	2130000	257000	224000	236000	177000	910000	119000	160000	143000	252000	181000	202000	255000	541000	959000	298000	1320000	1330000	1330000	1370000
MEMN040	Dihydroxyacetone phosphate	Carbohydrate metabolomics	磷酸二羟丙酮	碳水化合物及其代谢物	27900000	1980000	519000	495000	2020000	48900000	175000	128000	75700	221000	1870000	1680000	3470000	2400000	22500000	85700	593000	72900	2240000	385000	216000	492000	4040000	18800000	289000	5920000	6470000	6000000	5840000
MEMN041	isocitric acid	Carbohydrate metabolomics	异柠檬酸	碳水化合物及其代谢物	631000	587000	727000	1070000	997000	992000	183000	998000	1080000	1180000	620000	863000	760000	626000	110000	1050000	755000	1030000	755000	309000	951000	780000	888000	705000	306000	655000	681000	786000	635000
MEMN042	Flavin mononucleotide	Coenzyme	核黄素磷酸钠	辅酶	110000	54800	52300	39500	92200	121000	121000	69100	56900	96600	32500	38600	30700	56600	90400	59700	50600	48500	111000	221000	74400	68000	87400	122000	121000	72900	56900	73500	78200
MEMN043	AMP	Nucleotide metabolomics	腺苷酸	核苷酸及其代谢物	194000000	17400000	12800000	23800000	14800000	214000000	53500000	10300000	14500000	38500000	23200000	20400000	29300000	26300000	66400000	4260000	8990000	5740000	4470000	10300000	13400000	13000000	51300000	67800000	30700000	42100000	43900000	43900000	42800000
MEMN044	GMP	Nucleotide metabolomics	鸟苷酸	核苷酸及其代谢物	2120000	127000	76700	247000	175000	2000000	810000	166000	236000	419000	352000	310000	868000	631000	1640000	64200	149000	60900	138000	82700	126000	104000	829000	1060000	157000	580000	613000	589000	635000
MEMN046	dAMP	Nucleotide metabolomics	脱氧腺苷酸	核苷酸及其代谢物	197000	30300	19100	36700	28000	375000	147000	22300	46800	100000	41900	38300	71600	87200	151000	30600	48600	31700	32000	55900	40400	26800	76600	109000	32400	79200	75800	67900	83000
MEMN047	IMP	Nucleotide metabolomics	肌苷-1-磷酸	核苷酸及其代谢物	26900000	2190000	1680000	3080000	1920000	31000000	7230000	1400000	1870000	5040000	2870000	2500000	4020000	3380000	8560000	504000	1240000	702000	571000	1200000	1680000	1650000	6970000	9110000	3930000	5710000	5980000	5590000	5760000
MEMN048	UMP	Nucleotide metabolomics	尿苷	核苷酸及其代谢物	19200000	974000	468000	1860000	812000	33700000	6340000	1960000	1320000	3170000	1560000	1230000	2560000	2090000	6940000	514000	1510000	606000	1290000	781000	986000	888000	4840000	6760000	1220000	4450000	4890000	4440000	4430000
MEMN049	dTMP	Nucleotide metabolomics	脱氧胸苷酸	核苷酸及其代谢物	1260000	27200	18400	69100	32500	2450000	264000	46600	46000	138000	62300	46300	145000	107000	386000	74300	154000	93400	123000	79300	39700	45300	371000	469000	60900	241000	233000	250000	238000
MEMN050	dUMP	Nucleotide metabolomics	脱氧尿苷酸	核苷酸及其代谢物	1080000	35500	28300	25000	27000	2160000	128000	20800	39100	121000	32900	28200	43900	69700	170000	21200	45200	24700	56400	56500	41500	57800	388000	498000	104000	185000	163000	186000	183000
MEMN051	D-Glutamine	Amino Acid metabolomics	谷氨酰胺	氨基酸及其代谢物	3400000	1460000	974000	578000	486000	4150000	221000	5560000	3560000	1240000	2990000	3110000	259000	453000	675000	536000	537000	723000	1420000	828000	1550000	1710000	1720000	2610000	5440000	1490000	1630000	1640000	1400000
MEMN053	UDP-GlcNAc	Nucleotide metabolomics	尿苷二磷酸-N-乙酰氨基葡萄糖	核苷酸及其代谢物	44500000	1280000	1090000	1030000	1050000	44200000	10900000	760000	873000	10800000	648000	429000	973000	746000	5670000	1930000	2920000	3010000	10800000	11900000	1850000	2380000	14400000	15800000	15700000	8220000	9020000	9460000	8460000
MEMN054	BPG	Others	2，3-二磷酸甘油酸	其他	164000	103000	82800	62000	54100	247000	74700	56100	41200	40400	59500	60800	56600	63000	50000	48100	45200	47100	39900	51700	40700	39600	43400	44600	39900	41800	80000	55300	48100
MEMN056	ATP	Nucleotide metabolomics	三磷酸腺苷	核苷酸及其代谢物	33800000	3020000	2730000	4900000	4420000	54700000	8680000	4960000	4260000	12300000	2210000	1290000	1460000	1890000	1180000	2340000	3360000	4140000	7660000	6450000	5050000	7660000	25400000	20900000	18700000	10300000	10100000	10300000	10200000
MEMN057	2-Phospho-D-glyceric acid	Others	2-磷酸-D-甘油酸	其他	2510000	484000	1420000	401000	729000	3610000	464000	385000	442000	508000	347000	303000	429000	468000	308000	566000	606000	514000	959000	584000	498000	510000	1030000	1430000	505000	711000	542000	631000	705000
MEMN059	Guanosine diphosphate (GDP)	Nucleotide metabolomics	二磷酸鸟苷	核苷酸及其代谢物	1680000	535000	548000	473000	642000	3420000	738000	388000	455000	874000	483000	533000	300000	584000	593000	640000	638000	635000	588000	1160000	730000	747000	1550000	1820000	1600000	1070000	848000	896000	1060000
MEMN060	Glyceraldehyde 3-phosphate	Others	3-磷酸甘油醛	其他	28400000	2040000	541000	492000	1980000	49800000	9	106000	9	151000	1830000	1580000	3570000	2270000	21800000	155000	684000	9	2260000	391000	242000	471000	4030000	18300000	356000	5660000	6660000	6200000	6150000
MEMN062	argininosuccinic acid	Amino Acid metabolomics	精氨基琥珀酸	氨基酸及其代谢物	98300	8660	5760	8130	8300	185000	35900	16800	18600	23500	14200	15200	16200	20200	26100	23400	24200	24000	32700	44600	21000	26000	101000	120000	43800	41900	36200	38600	47100
MEMN063	phosphorylethanolamine	Organic Acid And Its Derivatives	O-磷酸乙醇胺	有机酸及其衍生物	7350000	695000	471000	508000	543000	113000000	6980000	3270000	3210000	2360000	1950000	1690000	544000	483000	1740000	1060000	1460000	1200000	1260000	2000000	427000	398000	677000	941000	602000	7400000	7720000	7290000	7200000
MEMN064	L-citrulline	Amino Acid metabolomics	L-瓜氨酸	氨基酸及其代谢物	251000	94500	60400	55300	60200	659000	271000	916000	562000	251000	203000	248000	69300	78900	722000	93200	131000	106000	239000	340000	108000	74700	48100	106000	159000	158000	198000	214000	170000
MEMP001	L-Arginine	Amino Acid metabolomics	L-精氨酸	氨基酸及其代谢物	42800000	13600000	9490000	6330000	7670000	60400000	30700000	18900000	16300000	13300000	13900000	13600000	5480000	5080000	67000000	2750000	4910000	2990000	2710000	1030000	13600000	14600000	12500000	19900000	27500000	17900000	17900000	18700000	17600000
MEMP002	L-Cystine	Amino Acid metabolomics	L-胱氨酸	氨基酸及其代谢物	11100000	1950000	1820000	1470000	528000	4230000	1040000	662000	735000	289000	2310000	2430000	781000	881000	7680000	1030000	1900000	1240000	669000	594000	3570000	2710000	3490000	4510000	4120000	3180000	2750000	3000000	3010000
MEMP003	Acetyl-CoA	Coenzyme	乙酰辅酶A	辅酶	879000	89900	108000	195000	105000	462000	240000	390000	259000	327000	136000	68400	184000	79700	101000	63800	82600	95500	78600	132000	227000	194000	417000	350000	819000	239000	242000	240000	248000
MEMP005	Succinyl-CoA	Coenzyme	琥珀酰辅酶A	辅酶	43900	9340	9980	19000	15500	103000	5920	8020	7350	18800	3390	3060	7320	7610	5740	5290	5310	5100	5460	8040	5680	5840	36500	38500	17800	17100	17400	15900	18200
MEMP007	Beta-Leucine	Amino Acid metabolomics	亮氨酸	氨基酸及其代谢物	152000000	47500000	35100000	28300000	38000000	182000000	113000000	36300000	38100000	43900000	38400000	30500000	17500000	16700000	205000000	21800000	28800000	24500000	63600000	101000000	35900000	45000000	45600000	69800000	87200000	59900000	63100000	59000000	61700000
MEMP008	Lysine	Amino Acid metabolomics	赖氨酸	氨基酸及其代谢物	38100000	17400000	13700000	8600000	7120000	32000000	3720000	30900000	24500000	11500000	33700000	28600000	4540000	7170000	10500000	7530000	8170000	10900000	18500000	11700000	18300000	22500000	23100000	29000000	52000000	17600000	19900000	19600000	18000000
MEMP009	L-cysteine	Amino Acid metabolomics	半胱氨酸	氨基酸及其代谢物	16900	5630	5030	3960	4830	27800	9510	5800	4250	7930	4210	3330	2810	2530	19000	2690	3350	2430	5620	11900	4220	5510	4920	7570	10200	8150	5670	6940	8560
MEMP010	ornithine	Amino Acid metabolomics	L-鸟氨酸盐酸盐	氨基酸及其代谢物	907000	345000	340000	151000	168000	643000	419000	522000	456000	228000	283000	238000	109000	105000	1340000	924000	976000	1000000	3420000	5780000	186000	179000	116000	137000	461000	801000	793000	815000	760000
